# Supplementary material for: Antiangiogenic Action of JZL184 on Endothelial Cells via Inhibition of VEGF Expression in Hypoxic Lung Cancer Cells
Source: Cells. 2023 Sep 22;12(19):2332. doi: 10.3390/cells12192332 (PMC10572003; doi:10.3390/cells12192332)
Supplement: Supplementary file 1 [file cells-12-02332-s001.zip]

Archive with 1 entries (1 files):
- cells-2521481-supplementary.pdf
